# Supplementary material for: Characterization of Endofungal Bacteria and Their Role in the Ectomycorrhizal Fungus Helvella bachu
Source: J Fungi (Basel). 2024 Dec 23;10(12):889. doi: 10.3390/jof10120889 (PMC11677703; doi:10.3390/jof10120889)
Supplement: Supplementary file 1 [file jof-10-00889-s001.zip]

Archive with 2 entries (2 files):
- Supplementary Figures S1 to S2.pdf
- Supplementary Tables S1 to S14.pdf
